# Supplementary material for: TRPM3 Is Expressed in Afferent Bladder Neurons and Is Upregulated during Bladder Inflammation
Source: Int J Mol Sci. 2021 Dec 22;23(1):107. doi: 10.3390/ijms23010107 (PMC8745475; doi:10.3390/ijms23010107)
Supplement: Supplementary file 1 [file ijms-23-00107-s001.zip]

Archive with 1 entries (1 files):
- ijms-1514210-supplementary.pdf
